# Supplementary material for: Biomimetic oxidative copolymerization of hydroxystilbenes and monolignols
Source: Sci Adv. 2023 Mar 8;9(10):eade5519. doi: 10.1126/sciadv.ade5519 (PMC9995074; doi:10.1126/sciadv.ade5519)
Supplement: Supplementary file 2 — Data S1 [file sciadv.ade5519_data_s1.zip]

Archive with 1 entries (1 files):
- ade5519_Data_S1.pdf
